# Supplementary material for: LRRK2 Knockout Confers Resistance in HEK-293 Cells to Rotenone-Induced Oxidative Stress, Mitochondrial Damage, and Apoptosis
Source: Int J Mol Sci. 2023 Jun 22;24(13):10474. doi: 10.3390/ijms241310474 (PMC10341561; doi:10.3390/ijms241310474)
Supplement: Supplementary file 1 [file ijms-24-10474-s001.zip]

Archive with 1 entries (1 files):
- ijms-2374808-supplementary.pdf
